# Supplementary material for: Antennal Transcriptome Evaluation and Analysis for Odorant-Binding Proteins, Chemosensory Proteins, and Suitable Reference Genes in the Leaf Beetle Pest Diorhabda rybakowi Weise (Coleoptera: Chrysomelidae)
Source: Insects. 2024 Apr 7;15(4):251. doi: 10.3390/insects15040251 (PMC11050234; doi:10.3390/insects15040251)
Supplement: Supplementary file 1 [file insects-15-00251-s001.zip]

Archive with 19 entries (18 files):
- Appendix A.pdf
- Appendix B.pdf
- Appendix C.pdf
- Figure S1.pdf
- Figure S2.pdf
- Figure S3.pdf
- Figure S4.pdf
- Supplementary Materials Figure/
- Supplementary Materials Figure/Figure S1. Gene ontology (GO) assignment of D.rybakowi unigenes.pdf
- Supplementary Materials Figure/Figure S1. Gene ontology (GO) assignment of D.rybakowi unigenes.png
- Supplementary Materials Figure/Figure S2. Sequences alignment of OBPs in D. rybakowi.psd
- Supplementary Materials Figure/Figure S2. Sequences alignment of OBPs in D. rybakowi.tif
- Supplementary Materials Figure/Figure S3. Sequences alignment of CSPs in D. rybakowi.psd
- Supplementary Materials Figure/Figure S3. Sequences alignment of CSPs in D. rybakowi.tif
- Supplementary Materials Figure/Figure S4. Primer validation and melting curves of ten candidate reference genes.jpg
- Supplementary Materials Figure/Figure S4. Primer validation and melting curves of ten candidate reference genes.psd
- Table S1.pdf
- Table S2.pdf
- Table S3.pdf
